# Supplementary material for: Analysis of Toxic Components in Secondary Metabolites of Entomopathogenic Fungi Clonostachys rosea (Hipocreales: Bionectriaceae) from Cephalcia chuxiongica (Hymenoptera: Pamphiliidae)
Source: Microorganisms. 2025 Oct 1;13(10):2289. doi: 10.3390/microorganisms13102289 (PMC12565781; doi:10.3390/microorganisms13102289)
Supplement: Supplementary file 1 [file microorganisms-13-02289-s001.zip]

Archive with 1 entries (1 files):
- microorganisms-3799448-supplementary.pdf
